# Supplementary material for: Quantitative Evaluation of CFTR Pre-mRNA Splicing Dependent on the (TG)mTn Poly-Variant Tract
Source: Diagnostics (Basel). 2021 Jan 25;11(2):168. doi: 10.3390/diagnostics11020168 (PMC7911278; doi:10.3390/diagnostics11020168)
Supplement: Supplementary file 1 [file diagnostics-11-00168-s001.zip]

Archive with 1 entries (1 files):
- diagnostics-1055036-supplementary.xlsx
