# Supplementary material for: Quantitative Evaluation of CFTR Pre-mRNA Splicing Dependent on the (TG)mTn Poly-Variant Tract
Source: Diagnostics (Basel). 2021 Jan 25;11(2):168. doi: 10.3390/diagnostics11020168 (PMC7911278; doi:10.3390/diagnostics11020168)
Supplement: Supplementary file 1 [file diagnostics-11-00168-s001.zip › diagnostics-1055036-supplementary.xlsx]

## Sheet: Ex 10- splicing calculation
Exon 10 splicing tool for excel	Insert “E” and “Ct” values in the cells below
Efficiency of 10- assay [according to our study 1.19]	1.19
Ct of 10- assay
Efficiency of 10+ assay [according to our study 0.99]	0.99
Ct of 10+ assay
% of CFTR mRNA without exon 10 [use this result if it is in the range from 1% to 10%	24.2042
% of CFTR mRNA without exon 10 [use this result if it is in the range from 10% to 99%	71.0737
Descriptive formula
From 1% to 10% of exon 10- splicing	x=((Log(((1+E10-)^Ct10-)/((1+E10+)^Ct10+); 2)-11,664)/-0,4819
From 10% to 99% of exon 10- splicing	x=((Log(((1+E10-)^Ct10-)/((1+E10+)^Ct10+); 2)-8,0953)/-0,1139
